# Supplementary material for: Inhibitory Effect of Nano-Formulated Extract of Passiflora incarnata on Dalton’s Lymphoma Ascites-Bearing Swiss albino Mice
Source: Pharmaceutics. 2025 Feb 18;17(2):270. doi: 10.3390/pharmaceutics17020270 (PMC11859039; doi:10.3390/pharmaceutics17020270)
Supplement: Supplementary file 1 [file pharmaceutics-17-00270-s001.zip]

Archive with 1 entries (1 files):
- pharmaceutics-3433504-supplementary.pdf
